# Supplementary material for: Antimicrobial Susceptibility and Genomic Profiles of Multidrug-Resistant Staphylococcus aureus from Nasopharynx of Asymptomatic Children in Dhaka, Bangladesh
Source: Life (Basel). 2024 Aug 2;14(8):971. doi: 10.3390/life14080971 (PMC11355696; doi:10.3390/life14080971)
Supplement: Supplementary file 1 [file life-14-00971-s001.zip]

Archive with 1 entries (1 files):
- life-3097719-supplementary.xlsx
