# Supplementary material for: Antimicrobial Susceptibility and Genomic Profiles of Multidrug-Resistant Staphylococcus aureus from Nasopharynx of Asymptomatic Children in Dhaka, Bangladesh
Source: Life (Basel). 2024 Aug 2;14(8):971. doi: 10.3390/life14080971 (PMC11355696; doi:10.3390/life14080971)
Supplement: Supplementary file 1 [file life-14-00971-s001.zip › life-3097719-supplementary.xlsx]

## Sheet: Sheet1
Table S1: Genome sequencing and gene related information of selected S. aureus isolates
Sample ID	Estimated_Coverage	Genome_Length	Assembly_Ratio_(STDev)	#_of_Scaffolds_>500bp	GC_%	Species	Taxa_Confidence	Taxa_Coverage	Taxa_Source	Kraken2_Trimd	Kraken2_Weighted	MLST_Scheme_1	MLST_1	MLST_Scheme_2	MLST_2	GAMMA_Beta_Lactam_Resistance_Genes	GAMMA_Other_AR_Genes	AMRFinder_Point_Mutations	Hypervirulence_Genes	Plasmid_Incompatibility_Replicons
ID-1	133.9	2797840	0.9885 (0.1745)	15	32.73	Staphylococcus aureus	99.80 ANI_match	96.74	ANI_REFSEQ	Staphylococcus(95.63%) aureus(37.13%)	Staphylococcus(100.00%) aureus(99.72%)	S. aureus	ST80	-	-	blaI_of_Z_NG_047499.1, blaZ_NG_047534.1, mecA_6_BX571856	apH-Stph_HE579073, dha1_BA000018, erm(C)_NG_047806.1, lmrS_CP000046.1, mepA_AY661734.1, norA_D90119, tet(38)_NG_048134.1	parC_S80F,gyrA_S84L		rep7c_1_rep(MSSA476), rep5a_1_repSAP001(pN315), rep16_3_rep(pSaa6159), rep10_4_repL(pDLK1)
ID-19	90.7	2789873	0.9857 (0.2174)	20	32.75	Staphylococcus aureus	99.14 ANI_match	95.11	ANI_REFSEQ	Staphylococcus(96.45%) aureus(38.75%)	Staphylococcus(100.00%) aureus(99.81%)	S. aureus	Novel_allele	-	-		apH-Stph_HE579073, dha1_BA000018, fosB-Saur_NG_065844.1, lmrS_CP000046.1, mepA_BA000018.3, norA_D90119, tet(38)_NG_048134.1			rep7c_1_rep(MSSA476)
ID-52	72.33	2797488	0.9884 (0.1764)	13	32.73	Staphylococcus aureus	99.78 ANI_match	96.97	ANI_REFSEQ	Staphylococcus(95.62%) aureus(37.65%)	Staphylococcus(100.00%) aureus(99.79%)	S. aureus	ST80	-	-	blaI_of_Z_NG_047499.1, blaZ_NG_047534.1, mecA_6_BX571856	apH-Stph_HE579073, dha1_BA000018, erm(C)_NG_047806.1, lmrS_CP000046.1, mepA_AY661734.1, norA_D90119, tet(38)_NG_048134.1	parC_S80F,gyrA_S84L		rep7c_1_rep(MSSA476), rep5a_1_repSAP001(pN315), rep16_3_rep(pSaa6159), rep10_4_repL(pDLK1)
				ANI = Average nucletide identity
				MLST = multilocus sequence typing
				AMR = antimicrobial resistance
